# Supplementary material for: HOT or not: examining the basis of high-occupancy target regions
Source: Nucleic Acids Res. 2019 May 22;47(11):5735–45. doi: 10.1093/nar/gkz460 (PMC6582337; doi:10.1093/nar/gkz460)
Supplement: gkz460_Supplemental_Files [file gkz460_supplemental_files.zip]

Archive with 2 entries (2 files):
- SupplementaryFiguresMaterials.pdf
- Suppl_Tables.xls
