# Supplementary material for: HOT or not: examining the basis of high-occupancy target regions
Source: Nucleic Acids Res. 2019 May 22;47(11):5735–45. doi: 10.1093/nar/gkz460 (PMC6582337; doi:10.1093/nar/gkz460)
Supplement: gkz460_Supplemental_Files [file gkz460_supplemental_files.zip › Suppl_Tables.xls]

## Sheet: Supplem.Table1
Sequencing quality table of KO ChIP-seq samples
GEO id (signal)	name of KO gene	number of reads in total (signal)	number of reads after filtering (signal)	% of reads after filtering (signal)	number of uniquely mapped reads (signal)	% of uniquely mapped reads (signal)	GEO id (control)	number of reads (control)	number of reads after filtering (control)	% of reads after filtering (control)	number of uniquely mapped reads (control)	% of uniquely mapped reads (control)	conditional KO	Cell line/tissue	Type of control	References
GSM494705	IRF4pre	22894590	7284549	32	2343111	32.17	NA	NA	NA	NA	NA	NA	no	CD4+ T cells	NA	(Kwon et al. 2009)
GSM494706	IRF4post	22894590	7883695	34.43	3222235	40.87	GSM494699	13531215	1013303	7.49	373256	36.84	no	CD4+ T cells	IgG	(Kwon et al. 2009)
GSM550312	Stat6	13605641	12715530	93.46	8639338	67.94	GSM550319	11343705	10317170	90.95	6621836	64.18	no	primary CD4+ T	IgG	(Wei et al. 2010)
GSM550304	Stat4	12702409	11301492	88.97	8040660	71.15	GSM550319	11343705	10317170	90.95	6621836	64.18	no	primary CD4+ T	IgG	(Wei et al. 2010)
GSM546535	E2A1h	10837182	8897654	82.1	5211214	58.57	GSM546540	14573950	13801650	94.7	9229303	66.87	yes	pre-pro-B cell	IgG	(Lin et al. 2010)
GSM546536	E2A6h	4239667	2978990	70.26	1952009	65.53	GSM546540	14573950	13801650	94.7	9229303	66.87	yes	pre-pro-B cell	IgG	(Lin et al. 2010)
GSM398011	NFI	16330049	5131412	31.42	2810251	54.77	GSM398012	12029975	9294920	77.26	4132910	44.46	no	MEF (mouse embryonic fibroblasts)	Input	(Pjanic et al. 2011)
GSM521838	RAP1rep1	21564675	18304706	84.88	9927806	54.24	GSM521840	21415916	18076150	84.41	12388176	68.53	yes	MEF (mouse embryonic fibroblasts)	Input	(Martinez et al. 2010)
GSM521839	RAP1rep2	15015951	13378285	89.09	6779623	50.68	GSM521840	21415916	18076150	84.41	12388176	68.53	yes	MEF (mouse embryonic fibroblasts)	Input	(Martinez et al. 2010)
GSM742022	Gata3	7293572	4733703	64.9	1383117	29.22	NA	NA	NA	NA	NA	NA	yes	CD8 cells	NA	(Wei et al. 2011)
GSM757799	rxra	6448707	6037377	93.62	3872108	64.14	GSM757813	8370352	7810974	93.32	4698249	60.15	no	F9 embryonal carcinoma cells	Input	(Mendoza-Parra et al. 2011)
GSM832325	runx1	11933141	11844024	99.25	8285703	69.96	GSM832328	16237711	16116027	99.25	10451598	64.85	yes	primary thymocyte	IgG	(Yu et al. 2012)
GSM876523	SA1	35702432	34727776	97.27	18115696	52.16	GSM800623	41532931	32278339	77.72	20871798	64.66	no	MEF (mouse embryonic fibroblasts)	Input	(Remeseiro et al. 2012)
GSM1561381	Prdm16rep1	53419151	53299612	99.78	40334445	75.67	GSM1561389	46569363	39288016	84.36	26863948	68.38	yes	BAT (brown adipose tissue)	Input	(Harms et al. 2015)
GSM1561382	Prdm16rep2	56794424	56664045	99.77	43379852	76.56	GSM1561389	46569363	39288016	84.36	26863948	68.38	yes	BAT (brown adipose tissue)	Input	(Harms et al. 2015)
GSM1280887	SRC-2	54022996	53744029	99.48	43206659	80.39	GSM1280888	55159154	54956142	99.63	43445145	79.05	yes	liver	Input	(Stashi et al. 2014)
GSM1399547	Suz12	50606410	50360292	99.51	35957212	71.4	NA	NA	NA	NA	NA	NA	no	mES (embryonic stem cells)	NA	(Riising et al. 2014)
GSM998273	Tbet	56006530	42432341	75.76	17194840	40.52	GSM998271	37522692	31253214	83.29	21752412	69.6	yes	Th1	Input	(Refik Gökmen et al. 2013)
GSM1215806	MLL4_d7	30889355	28417442	92	16803820	59.13	GSM1215808	40410177	39530487	97.82	20589343	52.08	yes	immortalized brown preadipocytes	Input	(Lee et al. 2013)
GSM1215805	MLL4_d2	36640631	33497837	91.42	19794786	59.09	GSM1215808	40410177	39530487	97.82	20589343	52.08	yes	immortalized brown preadipocytes	Input	(Lee et al. 2013)
GSM1215804	MLL4_d0	32850857	27389098	83.37	13948901	50.93	GSM1215808	40410177	39530487	97.82	20589343	52.08	yes	immortalized brown preadipocytes	Input	(Lee et al. 2013)
GSM878199	Nkx3	27587425	19487421	70.64	14609846	74.97	NA	NA	NA	NA	NA	NA	-	prostate	NA	(Anderson et al. 2012)
GSM1514932	PPARa_GW7647	52845162	52720767	99.76	39870165	75.63	NA	NA	NA	NA	NA	NA	-	liver	NA	(Lee et al. 2014)
GSM1514931	PPARa_Vehicle	49980715	49840856	99.72	37900437	76.04	NA	NA	NA	NA	NA	NA	-	liver	NA	(Lee et al. 2014)
GSM1334041	Atf3_HDL_CpG	11297050	9816842	86.9	5653371	57.59	NA	NA	NA	NA	NA	NA	-	BMDM (bone marrow derived macrophage)	NA	(Krebs et al. 2014)
GSM1334041	Atf3_HDL_CpG	46856829	36324224	77.52	18170793	50.02	NA	NA	NA	NA	NA	NA	-	BMDM (bone marrow derived macrophage)	NA	(Krebs et al. 2014)
GSM1334041	Atf3_HDL_CpG	27305197	18195712	66.64	10275645	56.47	NA	NA	NA	NA	NA	NA	-	BMDM (bone marrow derived macrophage)	NA	(Krebs et al. 2014)
GSM1334039	Atf3_HDL	11088082	9378759	84.58	5622991	59.95	NA	NA	NA	NA	NA	NA	-	BMDM (bone marrow derived macrophage)	NA	(Krebs et al. 2014)
GSM1334039	Atf3_HDL	41283962	37247020	90.22	23565419	63.27	NA	NA	NA	NA	NA	NA	-	BMDM (bone marrow derived macrophage)	NA	(Krebs et al. 2014)
GSM1334039	Atf3_HDL	30587233	27700088	90.56	18268214	65.95	NA	NA	NA	NA	NA	NA	-	BMDM (bone marrow derived macrophage)	NA	(Krebs et al. 2014)
GSM1334037	Atf3_Unstim	16331216	6747018	41.31	1555793	23.06	NA	NA	NA	NA	NA	NA	-	BMDM (bone marrow derived macrophage)	NA	(Krebs et al. 2014)
GSM1334037	Atf3_Unstim	13770255	12970614	94.19	8150131	62.84	NA	NA	NA	NA	NA	NA	-	BMDM (bone marrow derived macrophage)	NA	(Krebs et al. 2014)
GSM1334037	Atf3_Unstim	43033377	37837176	87.93	21570766	57.01	NA	NA	NA	NA	NA	NA	-	BMDM (bone marrow derived macrophage)	NA	(Krebs et al. 2014)
GSM1334037	Atf3_Unstim	45307428	38667828	85.35	25562425	66.11	NA	NA	NA	NA	NA	NA	-	BMDM (bone marrow derived macrophage)	NA	(Krebs et al. 2014)
GSM1215220	G9aGLP	70747323	70234375	99.27	45873732	65.32	GSM1215221	28020150	23632026	84.34	17016836	72.01	no	mES (embryonic stem cells)	Input	(Mozzetta et al. 2014)
GSM1219526	MLL4_EBPbeta_Cre	28538326	27937313	97.89	16389950	58.67	GSM1219532	31294056	30816994	98.48	19967393	64.79	yes	immortalized brown preadipocytes	Input	(Lee et al. 2013)
GSM1219694	MLL4_myocytes	22297460	21820866	97.86	13142751	60.23	GSM1219710	22828374	22571883	98.88	13882475	61.5	yes	MyoD-induced immortalized brown preadipocytes	Input	(Lee et al. 2013)
GSM1219693	MLL4_preadipocytes	18192097	17628871	96.9	11087308	62.89	GSM1219709	26114257	25822716	98.88	16924206	65.54	yes	immortalized brown preadipocytes	Input	(Lee et al. 2013)
GSM873425	Chop	4617445	4142663	89.72	2131887	51.46	NA	NA	NA	NA	NA	NA	no	mouse embryonic fibroblast	NA	(Han et al. 2013)
GSM873427	Atf4	19141706	17388368	90.84	11470110	65.96	NA	NA	NA	NA	NA	NA	no	mouse embryonic fibroblast	NA	(Han et al. 2013)
GSM945742	KAP1_KAP1	25358176	24322090	95.91	14892018	61.23	GSM945743	27116090	26961289	99.43	18925856	70.2	yes	T cell progenitors	Input	(Santoni de Sio et al. 2012)
GSM902930	KAP1	28095736	27256506	97.01	15278519	56.05	GSM902931	26625776	26316239	98.84	17023238	64.69	yes	B cell enriched splenocytes	Input	(Santoni de Sio et al. 2012)
GSM890127	Rev-erb	103653541	97849403	94.4	76026482	77.7	NA	NA	NA	NA	NA	NA	no	liver	NA	(Bugge et al. 2012)

## Sheet: Supplem.Table2
DRIP/RDIP-seq samples
human:
Run	Library layout	Reference	Technique	Cell line	Treatment	Type
SRR2028291	PAIRED	Julie Nadel et al. Epigenetics & Chromatin 2015	RDIP_seq	IMR90		signal
SRR2028292	PAIRED	Julie Nadel et al. Epigenetics & Chromatin 2015	RDIP_seq	IMR90		input
SRR2028293	PAIRED	Julie Nadel et al. Epigenetics & Chromatin 2015	RDIP_seq	HEK293T		signal
SRR2028294	PAIRED	Julie Nadel et al. Epigenetics & Chromatin 2015	DRIP-seq	HEK293T		input
SRR1272444	SINGLE	Lim YW et al. Elife 2015	DRIP-seq	Primary fibroblast		signal
SRR1295464	SINGLE	Lim YW et al. Elife 2015	DRIP-seq	Primary fibroblast		signal
SRR1272443	SINGLE	Lim YW et al. Elife 2015	DRIP-seq	Primary fibroblast		input
SRR2075681	SINGLE	Sanz LA et al. Mol Cell 2016	DRIP-seq	NT2		signal
SRR2075682	SINGLE	Sanz LA et al. Mol Cell 2016	DRIP-seq	NT2		signal
SRR2075684	SINGLE	Sanz LA et al. Mol Cell 2016	DRIP-seq	NT2	RNaseH	signal
SRR2075685	SINGLE	Sanz LA et al. Mol Cell 2016	DRIP-seq	K562		signal
worm:
SRR3993997	PAIRED	Zeller et al. Nature Genetics 2016	DRIP-seq		RNaseH	signal
SRR3993997	PAIRED	Zeller et al. Nature Genetics 2016	DRIP-seq		RNaseH	signal
SRR3993995	PAIRED	Zeller et al. Nature Genetics 2016	DRIP-seq			signal
SRR3993995	PAIRED	Zeller et al. Nature Genetics 2016	DRIP-seq			signal
SRR3993993	PAIRED	Zeller et al. Nature Genetics 2016	DRIP-seq			input
SRR3993993	PAIRED	Zeller et al. Nature Genetics 2016	DRIP-seq			input
yeast:
SRR3504389	SINGLE	Wahba et al. Genes & Dev. 2016				signal
G4 ChIP–seq samples
human:
SRR3095355	SINGLE	Hänsel-Hertsch et al. Nature Genetics 2016	BG4	HaCaT		signal
SRR3095357	SINGLE	Hänsel-Hertsch et al. Nature Genetics 2016	BG4	HaCaT		input
SRR3095318	SINGLE	Hänsel-Hertsch et al. Nature Genetics 2016	BG4	NHEK		signal
SRR3095305	SINGLE	Hänsel-Hertsch et al. Nature Genetics 2016	BG4	NHEK		input
SRR3095306	SINGLE	Hänsel-Hertsch et al. Nature Genetics 2016	BG4	NHEK		signal
SRR3095307	SINGLE	Hänsel-Hertsch et al. Nature Genetics 2016	BG4	NHEK		signal
SRR3095308	SINGLE	Hänsel-Hertsch et al. Nature Genetics 2016	BG4	NHEK		signal
SRR3095309	SINGLE	Hänsel-Hertsch et al. Nature Genetics 2016	BG4	NHEK		signal

## Sheet: Supplem.Table3
gene_name	paralogue	percent_identity	ensembl_link
Stat6	Stat1	24.5	https://www.ensembl.org/Homo_sapiens/Gene/Compara_Paralog?db=core;g=ENSG00000166888;r=12:57095408-57132139
Stat6	Stat2	18.33
Stat6	Stat3	23.51
Stat6	Stat4	24.6
Stat6	Stat5A	34.63
Stat6	Stat5b	36.64
Stat4	Stat1	52.19
Stat4	Stat2	30.26
Stat4	Stat3	46.49
Stat4	Stat5A	21.98
Stat4	Stat5b	26.85
Stat4	Stat6	27.23
E2a	No	NA	https://www.ensembl.org/Mus_musculus/Gene/Summary?db=core;g=ENSMUSG00000020167;r=10:80409514-80433647
Nfic	Nfix	52.43	http://www.ensembl.org/Mus_musculus/Gene/Compara_Paralog?g=ENSMUSG00000055053;r=10:81396186-81455635
Nfic	Nfia	47.37
Nfic	Nfib	52.65
Rap1	No	NA	http://www.ensembl.org/Mus_musculus/Gene/Summary?g=ENSMUSG00000068798;r=3:105727267-105801336
Gata3	No	NA	http://www.ensembl.org/Mus_musculus/Gene/Summary?db=core;g=ENSMUSG00000015619;r=2:9857078-9890034
Rxra	No	NA	http://www.ensembl.org/Mus_musculus/Gene/Summary?db=core;g=ENSMUSG00000015846;r=2:27676440-27762957
Runx1	No	NA	http://www.ensembl.org/Mus_musculus/Gene/Summary?db=core;g=ENSMUSG00000022952;r=16:92601466-92826149
Sa1	Stag3	46.77	http://www.ensembl.org/Mus_musculus/Gene/Compara_Paralog?db=core;g=ENSMUSG00000037286;r=9:100597798-100959375
Sa1	Stag2	70.35	http://www.ensembl.org/Mus_musculus/Gene/Compara_Paralog?db=core;g=ENSMUSG00000037286;r=9:100597798-100959375
Trib1	Stk40	20.71	http://www.ensembl.org/Mus_musculus/Gene/Compara_Paralog?db=core;g=ENSMUSG00000032501;r=15:59648350-59657099
Trib1	Trib2	47.18
Trib1	Trib3	57.73
Prdm16	No	NA	http://www.ensembl.org/Mus_musculus/Gene/Summary?db=core;g=ENSMUSG00000039410;r=4:154316125-154636873
Src-2	Ncoa1	41.34	http://www.ensembl.org/Mus_musculus/Gene/Summary?g=ENSMUSG00000005886;r=1:13139105-13374083
Src-2	Ncoa3	37.22
Suz12	No	NA	http://www.ensembl.org/Mus_musculus/Gene/Summary?db=core;g=ENSMUSG00000017548;r=11:79993106-80034123
Tbet	No	NA	http://www.ensembl.org/Mus_musculus/Gene/Summary?db=core;g=ENSMUSG00000001444;r=11:97098071-97115331;t=ENSMUST00000001484
Mll4	No	NA	http://www.ensembl.org/Mus_musculus/Gene/Summary?db=core;g=ENSMUSG00000048154;r=15:98831669-98871204
Nfat1	No	NA	http://www.ensembl.org/Mus_musculus/Gene/Summary?db=core;g=ENSMUSG00000027544;r=2:168476410-168601657
Nkx3	No	NA	http://www.ensembl.org/Mus_musculus/Gene/Summary?db=core;g=ENSMUSG00000022061;r=14:69190638-69194662;t=ENSMUST00000022646
Ppara	No	NA	http://www.ensembl.org/Mus_musculus/Gene/Summary?db=core;g=ENSMUSG00000022383;r=15:85734983-85802819
Atf3	No	NA	http://www.ensembl.org/Mus_musculus/Gene/Summary?db=core;g=ENSMUSG00000026628;r=1:191170296-191218039
G9a	No	NA	http://www.ensembl.org/Mus_musculus/Gene/Summary?db=core;g=ENSMUSG00000013787;r=17:34898469-34914052
Chop	No	NA	http://www.ensembl.org/Mus_musculus/Gene/Summary?db=core;g=ENSMUSG00000116429;r=10:127290829-127293753;t=ENSMUST00000230446
Atf4	Atf5	28.98	http://www.ensembl.org/Mus_musculus/Gene/Summary?db=core;g=ENSMUSG00000042406;r=15:80255184-80257541
Kap1	No	NA	http://www.ensembl.org/Mus_musculus/Gene/Summary?db=core;g=ENSMUSG00000005566;r=7:12999114-13031035
Rev-erb	No	NA	http://www.ensembl.org/Mus_musculus/Gene/Summary?db=core;g=ENSMUSG00000021775;r=14:18204054-18239127
No	17
Yes	7
